# Supplementary material for: Transcriptome-wide association study of coronary artery disease identifies novel susceptibility genes
Source: Basic Res Cardiol. 2022 Feb 17;117(1):6. doi: 10.1007/s00395-022-00917-8 (PMC8852935; doi:10.1007/s00395-022-00917-8)
Supplement: Supplementary file 2 — Supplementary file2 (XLSX 230 KB) [file 395_2022_917_MOESM2_ESM.xlsx]

## Sheet: Table list
Supplementary Table 1. Statistics of nine tissues' predictive models.
Supplementary Table 2. SNP priors of COR and TIB tissues.
Supplementary Table 3. 11 Genotype cohorts.
Supplementary Table 4. 114 TWAS genes list.
Supplementary Table 5. 53 TWAS genes have strong evidence of colocalized signals between GWAS and eQTL (PP4 > 0.55).
Supplementary Table 6. 96 known and 18 novel genes annotated by GWAS risk loci of CAD.
Supplementary Table 7. TWAS genes are enriched to CAD or related risk traits based on DisGeNET.
Supplementary Table 8. Pathways enriched by TWAS genes.
Supplementary Table 9. Effects of TWAS genes carrying damaging variants on CAD and its binary risk traits.
Supplementary Table 10. Effects of TWAS genes carrying damaging variants on quantitative risk traits of CAD.
Supplementary Table 11. Lead variants resided in the regions of novel genes were associated with lipid traits in human genotype data.
Supplementary Table 12. Expression-trait association statistics in mouse atherosclerosis model from HMDP.
Supplementary Table 13. Functional summary of 18 novel genes.
Supplementary Table 14. Differentially expressed genes in RGS19-KO hepatocytes.
Supplementary Table 15. Differentially expressed genes in KPTN-KO hepatocytes.

## Sheet: ST1
Supplementary Table 1. Statistics of nine tissues' predictive models.
Tissue	No.samples_GTEx.v7	No.genes_GTEx.v7	No.samples_STARNET	No.genes_STARNET	No.genes_shared
COR	127	3792	0	0	0
AOR	231	5380	508	5881	3301
MAM	0	0	524	6202	0
TIB	328	4161	0	0	0
LIV	130	3316	522	6294	2214
SF	320	6016	543	5906	3753
VAF	269	4860	503	5847	3224
BLD	397	4961	443	5501	3122
SKLM	413	5841	597	4928	3434
note: all samples are European ethnicity.

## Sheet: ST2.1
Supplementary Table 2.1. SNP priors of COR tissue based on GTEx panel
Annotation	Prior	Stderr	PosteriorEnrichment.woAnnotation.	PosteriorEnrichment.withAnnotation.	UpperCI	LowerCI
AOR_19_DNase	1.09147	0.287053	0.0131132	0.0124914	0.528848	1.65409
AOR_2_PromU	0.508045	0.19041	0.0163986	0.0290188	0.134841	0.881249
AOR_15_EnhAF	1.24868	0.296655	0.00870221	0.0100663	0.667234	1.83012
AOR_11_TxEnh3'	1.63831	0.317644	0.00307021	0.00366888	1.01573	2.26089
AOR_5_Tx5'	1.004	0.194194	0.0380883	0.0284979	0.623381	1.38462
AOR_4_PromD2	1.25898	0.208868	0.00733643	0.010758	0.849599	1.66836
AOR_13_EnhA1	0.809438	0.162666	0.0037789	0.00444759	0.490612	1.12826
AOR_18_EnhAc	1.0382	0.191304	0.00757188	0.00934067	0.663244	1.41315
AOR_12_TxEnhW	0.34528	0.164027	0.00887095	0.00771322	0.0237872	0.666772
AOR_20_ZNF/Rpts	2.75029	0.0757238	0.00662399	0.00773508	2.60187	2.8987
AOR_10_TxEnh5'	1.08162	0.23714	0.00388681	0.00215779	0.616824	1.54641
AOR_21_Het	0.493272	0.216599	0.00817663	0.00830015	0.0687392	0.917805
AOR_1_TssA	1.80466	0.120566	0.0405053	0.0834935	1.56835	2.04097
AOR_8_TxWk	2.15991	0.116003	0.141422	0.138871	1.93254	2.38727
AOR_22_PromP	2.40454	0.0991921	0.0160936	0.0260237	2.21013	2.59896
AOR_17_EnhW2	1.58987	0.165909	0.0121205	0.0136175	1.26469	1.91506
AOR_14_EnhA2	0.229573	0.112775	0.00197857	0.0029899	0.00853357	0.450613
AOR_16_EnhW1	0.983662	0.0741958	0.00590025	0.00764687	0.838238	1.12909
AOR_3_PromD1	0.682286	0.0626153	0.0214619	0.04135	0.55956	0.805012
AOR_23_PromBiv	1.68414	0.240338	0.00333298	0.00347745	1.21307	2.1552

## Sheet: ST2.2
Supplementary Table 2.2. SNP priors of TIB tissue based on GTEx panel
Annotation	Weight	Stderr	PosteriorEnrichment.woAnnotation.	PosteriorEnrichment.withAnnotation.	UpperCI	LowerCI
AOR_9_TxReg	0.938598	0.160397	0.00375266	0.00481988	0.62422	1.25298
AOR_19_DNase	1.85173	0.128652	0.0174685	0.0246222	1.59957	2.10389
AOR_2_PromU	0.760228	0.104022	0.0174155	0.0322169	0.556345	0.96411
AOR_15_EnhAF	2.0778	0.126631	0.0111197	0.0151148	1.8296	2.326
AOR_11_TxEnh3'	1.70908	0.179232	0.00426873	0.0064358	1.35778	2.06038
AOR_5_Tx5'	1.6284	0.0906235	0.0405168	0.0255144	1.45078	1.80602
AOR_4_PromD2	1.77509	0.104122	0.00705407	0.00806299	1.57101	1.97917
AOR_13_EnhA1	1.34022	0.076536	0.0054716	0.0080682	1.19021	1.49023
AOR_18_EnhAc	1.07596	0.108191	0.0086104	0.00956107	0.863904	1.28801
AOR_12_TxEnhW	1.37474	0.0699244	0.0114614	0.0101698	1.23769	1.5118
AOR_20_ZNF/Rpts	3.24231	0.0420216	0.00485248	0.00552712	3.15994	3.32467
AOR_10_TxEnh5'	1.16655	0.157066	0.00479811	0.00455579	0.858702	1.4744
AOR_21_Het	0.38584	0.140364	0.00675129	0.00597287	0.110725	0.660954
AOR_1_TssA	2.17195	0.066351	0.0429044	0.0933455	2.0419	2.30199
AOR_7_Tx3'	1.99879	0.134418	0.0783361	0.0927282	1.73533	2.26225
AOR_8_TxWk	2.53526	0.0632646	0.146347	0.132748	2.41126	2.65926
AOR_22_PromP	2.86744	0.0529536	0.0168546	0.0283294	2.76365	2.97123
AOR_17_EnhW2	1.31631	0.112891	0.0154994	0.0201345	1.09504	1.53757
AOR_14_EnhA2	0.184639	0.0683311	0.00261239	0.00371507	0.0507098	0.318568
AOR_6_Tx	1.14102	0.0966219	0.0110013	0.0113903	0.951638	1.3304
AOR_16_EnhW1	1.27955	0.0419181	0.00710544	0.0104958	1.19739	1.36171
AOR_3_PromD1	0.728933	0.0366058	0.0228872	0.049154	0.657185	0.80068
AOR_23_PromBiv	1.81099	0.1469	0.00428666	0.00709378	1.52307	2.09891

## Sheet: ST3
Supplementary Table 3. 11 Genotype cohorts.
Cohort	Case	Control
GerMIFS I	622	1513
GerMIFS II	1188	1238
GerMIFS III	1048	1419
GerMIFS IV	940	1128
GerMIFS V	2392	1537
GerMIFS VI	1639	1186
GerMIFS VII	3062	3462
LURIC	2085	591
MIGen	2827	2909
WTCCC	1884	2871
UK Biobank	20310	25000
Total	37997	42854

## Sheet: ST4
Supplementary Table 4. 114 TWAS genes list
tissue	gene	genename	gene_type	cytoband	Zscore	SE	Pvalue	from	het_tau2	het_p
AOR	ENSG00000136378	ADAMTS7	protein_coding	15q25.1	-5.76	0.03	5.4e-08	GTEx	0.00639918	0.057263
AOR	ENSG00000172650	AGAP5	protein_coding	10q22.2	5.74	0.12	3.26e-06	STARNET	0	0.717081
AOR	ENSG00000214955	AP000318.2	lincRNA	21q22.11	9.13	0.03	8.17e-18	STARNET	0.00913878	0.0385348
AOR	ENSG00000165895	ARHGAP42	protein_coding	11q22.1	-6.4	0.02	4.78e-09	STARNET	0.00693937	0.00877214
AOR	ENSG00000070961	ATP2B1	protein_coding	12q21.33	6.41	0.04	6.43e-08	STARNET	0.00768724	0.123115
AOR	ENSG00000105341	ATP5SL	protein_coding	19q13.2	-5.65	0.05	1.3e-07	STARNET	0.00165757	0.355798
AOR	ENSG00000204463	BAG6	protein_coding	6p21.33	4.3	0.03	2.02e-06	GTEx	0	0.7166
AOR	ENSG00000204463	BAG6	protein_coding	6p21.33	4.33	0.05	2.88e-06	STARNET	0	0.640233
AOR	ENSG00000050820	BCAR1	protein_coding	16q23.1	5.52	0.03	6.1e-08	GTEx	0.0170753	0.00885913
AOR	ENSG00000244731	C4A	protein_coding	6p21.33	3.43	0.06	2.16e-06	STARNET	0	0.69983
AOR	ENSG00000140945	CDH13	protein_coding	16q23.3	6.46	0.02	6.22e-08	GTEx	0	0.593859
AOR	ENSG00000140945	CDH13	protein_coding	16q23.3	6.7	0.01	1.2e-08	STARNET	0	0.734747
AOR	ENSG00000147883	CDKN2B	protein_coding	9p21.3	13.6	0.14	1.54e-22	STARNET	2.85904	0
AOR	ENSG00000172301	COPRS	protein_coding	17q11.2	-6.55	0.06	2.86e-07	STARNET	0	0.834869
AOR	ENSG00000151617	EDNRA	protein_coding	4q31.22	6.11	0.09	1.11e-08	STARNET	0.0374686	0.12389
AOR	ENSG00000158220	ESYT3	protein_coding	3q22.3	6.04	0.05	5.74e-07	STARNET	0	0.409412
AOR	ENSG00000138439	FAM117B	protein_coding	2q33.2	-7.48	0.05	2.28e-13	GTEx	0.0173882	0.0872022
AOR	ENSG00000138439	FAM117B	protein_coding	2q33.2	-6.18	0.04	1.2e-07	STARNET	0.00365301	0.259043
AOR	ENSG00000182511	FES	protein_coding	15q26.1	-6.08	0.03	1.49e-08	GTEx	0.00594574	0.124319
AOR	ENSG00000180263	FGD6	protein_coding	12q22	4.75	0.02	1.67e-07	GTEx	0.000224989	0.361841
AOR	ENSG00000180263	FGD6	protein_coding	12q22	5.31	0.01	1.06e-08	STARNET	0.000334758	0.267784
AOR	ENSG00000182263	FIGN	protein_coding	2q24.3	4.95	0.02	2.3e-06	GTEx	0	0.493582
AOR	ENSG00000182263	FIGN	protein_coding	2q24.3	5.29	0.01	2.29e-06	STARNET	2.82522e-05	0.389821
AOR	ENSG00000137312	FLOT1	protein_coding	6p21.33	-3.52	0.07	3.09e-06	GTEx	0.0338195	0.0597505
AOR	ENSG00000115486	GGCX	protein_coding	2p11.2	5.63	0.02	2.44e-07	GTEx	0	0.647367
AOR	ENSG00000115486	GGCX	protein_coding	2p11.2	6.34	0.03	1.82e-09	STARNET	0	0.519265
AOR	ENSG00000182218	HHIPL1	protein_coding	14q32.2	-6.51	0.04	3.86e-08	GTEx	0	0.952355
AOR	ENSG00000108786	HSD17B1	protein_coding	17q21.2	-1.51	0.04	2.3e-06	GTEx	0.0378183	0.000344366
AOR	ENSG00000163596	ICA1L	protein_coding	2q33.2	7.86	0.04	4.18e-14	STARNET	0.00268049	0.254487
AOR	ENSG00000165757	JCAD	protein_coding	10p11.23	5.27	0.02	8.91e-07	GTEx	0.0076484	0.0173219
AOR	ENSG00000165757	JCAD	protein_coding	10p11.23	5.46	0.02	4.91e-07	STARNET	0.00224876	0.073845
AOR	ENSG00000159197	KCNE2	protein_coding	21q22.11	7.82	0.04	6.97e-13	STARNET	0.0132649	0.0681817
AOR	ENSG00000227456	LINC00310	lincRNA	21q22.11	9.7	0.05	5.61e-19	STARNET	0.00530096	0.272976
AOR	ENSG00000107798	LIPA	protein_coding	10q23.31	7.44	0.03	1.66e-10	STARNET	0	0.91562
AOR	ENSG00000158186	MRAS	protein_coding	3q22.3	6.48	0.01	3.61e-08	GTEx	0	0.774934
AOR	ENSG00000158186	MRAS	protein_coding	3q22.3	6.35	0.01	1.02e-07	STARNET	0	0.546866
AOR	ENSG00000243927	MRPS6	protein_coding	21q22.11	10.02	0.04	1.23e-20	STARNET	0.00118785	0.335044
AOR	ENSG00000144426	NBEAL1	protein_coding	2q33.2	-7.03	0.02	5.92e-12	GTEx	0.0033581	0.0359996
AOR	ENSG00000144426	NBEAL1	protein_coding	2q33.2	-7.96	0.01	9.4e-14	STARNET	0	0.460431
AOR	ENSG00000125510	OPRL1	protein_coding	20q13.33	-5.34	0.02	9e-07	GTEx	0.00399326	0.0557862
AOR	ENSG00000170962	PDGFD	protein_coding	11q22.3	6.08	0.02	1.79e-06	STARNET	0.00763763	0.0037564
AOR	ENSG00000112137	PHACTR1	protein_coding	6p24.1	-10.73	0.04	7.83e-09	GTEx	0.00429175	0.242608
AOR	ENSG00000112137	PHACTR1	protein_coding	6p24.1	-9.75	0.04	8.31e-13	STARNET	0.00315618	0.246702
AOR	ENSG00000040199	PHLPP2	protein_coding	16q22.2	-5.55	0.03	1.76e-06	STARNET	0.00356435	0.108619
AOR	ENSG00000215022	RP1-257A7.4	antisense_RNA	6p24.1	-11.18	0.11	2.05e-25	STARNET	0	0.6059
AOR	ENSG00000272379	RP1-257A7.5	lincRNA	6p24.1	-8.93	0.03	7.48e-12	GTEx	0.0385082	4.61619e-06
AOR	ENSG00000260788	RP11-298D21.1	antisense_RNA	16q23.3	6.2	0.02	1.06e-07	STARNET	0	0.849087
AOR	ENSG00000261103	RP11-298D21.3	antisense_RNA	16q23.3	6.56	0.03	1.35e-08	STARNET	0	0.936227
AOR	ENSG00000260244	RP11-588K22.2	sense_overlapping	4q32.1	-5.22	0.02	8.39e-07	GTEx	0	0.414911
AOR	ENSG00000198743	SLC5A3	protein_coding	21q22.11	10.11	0.02	5.05e-21	STARNET	0.000388341	0.346608
AOR	ENSG00000159210	SNF8	protein_coding	17q21.32	5.61	0.05	1.06e-06	STARNET	0	0.763983
AOR	ENSG00000164532	TBX20	protein_coding	7p14.2	4.98	0.03	3.24e-06	STARNET	0	0.818993
AOR	ENSG00000118526	TCF21	protein_coding	6q23.2	-6.83	0.04	1.05e-10	STARNET	0.000695482	0.364907
AOR	ENSG00000170647	TMEM133	protein_coding	11q22.1	-5.55	0.02	1.79e-06	GTEx	0.000575605	0.253384
AOR	ENSG00000170647	TMEM133	protein_coding	11q22.1	-6.04	0.03	8.54e-09	STARNET	0.00463986	0.12322
AOR	ENSG00000122691	TWIST1	protein_coding	7p21.1	7.66	0.04	4.27e-12	STARNET	0.00177914	0.338586
AOR	ENSG00000198373	WWP2	protein_coding	16q22.1	6.57	0.03	1.19e-07	GTEx	0	0.468651
BLD	ENSG00000138380	CARF	protein_coding	2q33.2	-6.85	0.16	3.78e-12	GTEx	0.377515	0.0101461
BLD	ENSG00000138380	CARF	protein_coding	2q33.2	-6.47	0.03	2.94e-10	STARNET	0	0.720677
BLD	ENSG00000198324	FAM109A	protein_coding	12q24.12	-5.56	0.09	2.96e-06	STARNET	0.00320457	0.373554
BLD	ENSG00000197712	FAM114A1	protein_coding	4p14	4.84	0.04	1.8e-06	GTEx	0.00712821	0.117559
BLD	ENSG00000197520	FAM177B	protein_coding	1q41	6.76	0.02	1.16e-09	STARNET	0.00398685	0.0739147
BLD	ENSG00000130475	FCHO1	protein_coding	19p13.11	-3.44	0.04	9.79e-07	GTEx	0.0393067	0.0203994
BLD	ENSG00000182511	FES	protein_coding	15q26.1	-7.07	0.04	2.17e-11	GTEx	0.0124194	0.0502489
BLD	ENSG00000182511	FES	protein_coding	15q26.1	-5.25	0.03	9.9e-07	STARNET	0	0.47432
BLD	ENSG00000115486	GGCX	protein_coding	2p11.2	5.92	0.02	1.07e-08	GTEx	0	0.539106
BLD	ENSG00000115486	GGCX	protein_coding	2p11.2	6.08	0.02	1.05e-08	STARNET	0	0.846878
BLD	ENSG00000197386	HTT	protein_coding	4p16.3	3.64	0.03	2.15e-06	GTEx	0.0163614	0.00330599
BLD	ENSG00000107798	LIPA	protein_coding	10q23.31	8.97	0.02	1.48e-15	GTEx	0	0.98581
BLD	ENSG00000107798	LIPA	protein_coding	10q23.31	8.98	0.02	3.26e-16	STARNET	0	0.567029
BLD	ENSG00000243927	MRPS6	protein_coding	21q22.11	-5.63	0.05	3.17e-07	GTEx	0.0274659	0.0362445
BLD	ENSG00000186575	NF2	protein_coding	22q12.2	5.37	0.05	1.06e-06	GTEx	0	0.687778
BLD	ENSG00000125510	OPRL1	protein_coding	20q13.33	4.52	0.03	8.07e-07	GTEx	0.0170829	0.0114419
BLD	ENSG00000134222	PSRC1	protein_coding	1p13.3	-8.96	0.05	2.08e-15	GTEx	0.0211733	0.0487935
BLD	ENSG00000134222	PSRC1	protein_coding	1p13.3	-10.45	0.03	9.98e-23	STARNET	0.00510551	0.0917262
BLD	ENSG00000255320	RP11-755F10.1	antisense_RNA	11q13.2	4.3	0.14	2.17e-06	STARNET	0.24054	0.0143362
BLD	ENSG00000143498	TAF1A	protein_coding	1q41	6.34	0.1	2.47e-07	GTEx	0.0164542	0.28646
BLD	ENSG00000143498	TAF1A	protein_coding	1q41	7.6	0.03	7.68e-12	STARNET	0.00247549	0.18962
BLD	ENSG00000014123	UFL1	protein_coding	6q16.1	-4.96	0.04	3.96e-07	GTEx	0.00620969	0.193976
COR	ENSG00000204463	BAG6	protein_coding	6p21.33	4.59	0.03	3.72e-07	GTEx	0.00287263	0.235649
COR	ENSG00000164318	EGFLAM	protein_coding	5p13.2	5.6	0.05	7.7e-10	GTEx	0.0583772	0.0172824
COR	ENSG00000204525	HLA-C	protein_coding	6p21.33	-0.89	0.03	2.03e-07	GTEx	0.852649	3.05458e-08
COR	ENSG00000179344	HLA-DQB1	protein_coding	6p21.32	-1.27	0.02	1.36e-06	GTEx	0.046262	0.00367584
COR	ENSG00000103496	STX4	protein_coding	16p11.2	3.35	0.06	2.59e-06	GTEx	0.063742	0.0229617
LIV	ENSG00000138075	ABCG5	protein_coding	2p21	-5.94	0.09	8.04e-08	STARNET	0	0.726186
LIV	ENSG00000213676	ATF6B	protein_coding	6p21.33	4.04	0.04	3.46e-06	GTEx	0	0.937106
LIV	ENSG00000162650	ATXN7L2	protein_coding	1p13.3	-5.06	0.02	8.16e-08	GTEx	0.00865881	0.00366921
LIV	ENSG00000162650	ATXN7L2	protein_coding	1p13.3	-7.75	0.02	1.54e-11	STARNET	0.00351407	0.0571373
LIV	ENSG00000244731	C4A	protein_coding	6p21.33	3.81	0.02	1.88e-06	STARNET	0	0.947577
LIV	ENSG00000138380	CARF	protein_coding	2q33.2	-6.23	0.05	3.82e-09	STARNET	0	0.497945
LIV	ENSG00000142039	CCDC97	protein_coding	19q13.2	5.05	0.07	1.41e-06	STARNET	0.0339943	0.100694
LIV	ENSG00000143126	CELSR2	protein_coding	1p13.3	-10.25	0.01	4.15e-21	GTEx	0.00176506	0.073071
LIV	ENSG00000143126	CELSR2	protein_coding	1p13.3	-10.5	0.01	1.38e-22	STARNET	0.000763647	0.0946034
LIV	ENSG00000092820	EZR	protein_coding	6q25.3	-3.19	0.02	3.53e-06	STARNET	0.00271327	0.166587
LIV	ENSG00000182511	FES	protein_coding	15q26.1	-6.11	0.07	8.93e-10	GTEx	0.048594	0.0527212
LIV	ENSG00000182511	FES	protein_coding	15q26.1	-7.89	0.03	1.02e-14	STARNET	0.0123998	0.0277934
LIV	ENSG00000140564	FURIN	protein_coding	15q26.1	7.33	0.08	7.77e-13	STARNET	0.0579516	0.0498562
LIV	ENSG00000141013	GAS8	protein_coding	16q24.3	0.19	0.04	8.32e-07	GTEx	0.0530326	8.6481e-05
LIV	ENSG00000118162	KPTN	protein_coding	19q13.32	-3.08	0.08	2.17e-06	STARNET	0.251097	0.00131537
LIV	ENSG00000107798	LIPA	protein_coding	10q23.31	6.55	0.02	8.72e-08	GTEx	0.0019862	0.16315
LIV	ENSG00000107798	LIPA	protein_coding	10q23.31	9.17	0.02	8.72e-17	STARNET	0	0.934462
LIV	ENSG00000198670	LPA	protein_coding	6q26	8.09	0.01	1.24e-11	STARNET	0	0.560551
LIV	ENSG00000204392	LSM2	protein_coding	6p21.33	-5.3	0.05	3.49e-07	GTEx	0	0.798758
LIV	ENSG00000204410	MSH5	protein_coding	6p21.33	5.25	0.03	6.65e-07	GTEx	0	0.7921
LIV	ENSG00000091106	NLRC4	protein_coding	2p22.3	-3.38	0.04	3.04e-06	STARNET	0.0517923	0.000549057
LIV	ENSG00000143106	PSMA5	protein_coding	1p13.3	-7.85	0.04	1.13e-12	GTEx	0.0172018	0.0446658
LIV	ENSG00000143106	PSMA5	protein_coding	1p13.3	-8.34	0.02	1.43e-15	STARNET	0.00598942	0.00125857
LIV	ENSG00000204540	PSORS1C1	protein_coding	6p21.33	2.74	0.05	9.28e-07	GTEx	0	0.497887
LIV	ENSG00000134222	PSRC1	protein_coding	1p13.3	-10.3	0.02	4.17e-22	GTEx	0.00264364	0.0448207
LIV	ENSG00000134222	PSRC1	protein_coding	1p13.3	-10.55	0.01	7.22e-23	STARNET	0.000627234	0.112814
LIV	ENSG00000171700	RGS19	protein_coding	20q13.33	-4.91	0.03	1.52e-06	GTEx	0.00953768	0.0315691
LIV	ENSG00000031698	SARS	protein_coding	1p13.3	-9.78	0.04	1.24e-19	STARNET	0.0175025	0.0335382
LIV	ENSG00000146477	SLC22A3	protein_coding	6q25.3	-6.81	0.04	5.85e-08	GTEx	0	0.985448
LIV	ENSG00000146477	SLC22A3	protein_coding	6q25.3	-6.62	0.01	1.11e-07	STARNET	0	0.986527
LIV	ENSG00000134243	SORT1	protein_coding	1p13.3	-10.63	0.01	1.15e-23	GTEx	0.000950555	0.122024
LIV	ENSG00000134243	SORT1	protein_coding	1p13.3	-10.5	0.01	1.68e-22	STARNET	0.000460127	0.10341
LIV	ENSG00000105329	TGFB1	protein_coding	19q13.2	5.27	0.03	9.63e-08	GTEx	0.00795506	0.0558307
MAM	ENSG00000232821	AC003986.6	antisense_RNA	7p21.1	7.2	0.04	3.96e-10	STARNET	0	0.448773
MAM	ENSG00000070961	ATP2B1	protein_coding	12q21.33	6.33	0.01	2.26e-07	STARNET	0.00156761	0.0596238
MAM	ENSG00000138380	CARF	protein_coding	2q33.2	-5.88	0.03	3.17e-08	STARNET	0	0.431772
MAM	ENSG00000140945	CDH13	protein_coding	16q23.3	6.43	0.02	3.1e-07	STARNET	0	0.439364
MAM	ENSG00000260832	CTD-3253I12.1	antisense_RNA	16q23.3	6.05	0.03	2.21e-06	STARNET	0	0.429251
MAM	ENSG00000138439	FAM117B	protein_coding	2q33.2	-7.08	0.04	4.44e-11	STARNET	0.00480938	0.193622
MAM	ENSG00000182511	FES	protein_coding	15q26.1	-6.07	0.04	2.27e-06	STARNET	0.00418597	0.279219
MAM	ENSG00000145990	GFOD1	protein_coding	6p23	-7.21	0.04	1.87e-08	STARNET	0.0373047	0.000647586
MAM	ENSG00000164116	GUCY1A3	protein_coding	4q32.1	-4.61	0.04	8.82e-07	STARNET	0.00958191	0.0790781
MAM	ENSG00000163596	ICA1L	protein_coding	2q33.2	7.16	0.02	9.02e-11	STARNET	0	0.408612
MAM	ENSG00000165757	JCAD	protein_coding	10p11.23	5.58	0.02	4.3e-08	STARNET	0.00561113	0.0110857
MAM	ENSG00000227456	LINC00310	lincRNA	21q22.11	8.85	0.08	5.4e-16	STARNET	0	0.413062
MAM	ENSG00000196547	MAN2A2	protein_coding	15q26.1	5.31	0.07	6.33e-07	STARNET	0.0211954	0.15826
MAM	ENSG00000168906	MAT2A	protein_coding	2p11.2	6.44	0.03	4.36e-10	STARNET	0	0.87492
MAM	ENSG00000158186	MRAS	protein_coding	3q22.3	6.28	0.01	1.5e-07	STARNET	0	0.642465
MAM	ENSG00000243927	MRPS6	protein_coding	21q22.11	7.4	0.04	2.07e-10	STARNET	0	0.652649
MAM	ENSG00000144426	NBEAL1	protein_coding	2q33.2	-7.87	0.01	1.31e-13	STARNET	0	0.53742
MAM	ENSG00000170962	PDGFD	protein_coding	11q22.3	8.01	0.03	2.81e-12	STARNET	0.0117755	0.0153164
MAM	ENSG00000112137	PHACTR1	protein_coding	6p24.1	-11.24	0.02	3.71e-17	STARNET	0	0.740489
MAM	ENSG00000215022	RP1-257A7.4	antisense_RNA	6p24.1	-11.2	0.06	3.45e-14	STARNET	0	0.571201
MAM	ENSG00000272379	RP1-257A7.5	lincRNA	6p24.1	-10.96	0.04	5.16e-15	STARNET	0	0.65655
MAM	ENSG00000260788	RP11-298D21.1	antisense_RNA	16q23.3	6.01	0.03	5.88e-07	STARNET	0	0.878591
MAM	ENSG00000261410	RP11-543N12.1	antisense_RNA	16q23.3	5.82	0.03	2.49e-06	STARNET	0	0.48932
MAM	ENSG00000198743	SLC5A3	protein_coding	21q22.11	7.7	0.02	7.12e-12	STARNET	0.000164078	0.383599
MAM	ENSG00000145979	TBC1D7	protein_coding	6p24.1	-6.43	0.04	1.14e-11	STARNET	0.0748374	1.21766e-08
MAM	ENSG00000170647	TMEM133	protein_coding	11q22.1	-5.77	0.02	1.1e-07	STARNET	0.00386358	0.0137783
MAM	ENSG00000122691	TWIST1	protein_coding	7p21.1	7.15	0.02	1.13e-10	STARNET	0.000697373	0.28443
MAM	ENSG00000014123	UFL1	protein_coding	6q16.1	-5.25	0.04	1.62e-06	STARNET	0	0.412413
SF	ENSG00000138380	CARF	protein_coding	2q33.2	-7.29	0.03	7.66e-13	GTEx	0.00011799	0.393011
SF	ENSG00000138380	CARF	protein_coding	2q33.2	-6.87	0.05	8.66e-11	STARNET	0	0.4315
SF	ENSG00000142039	CCDC97	protein_coding	19q13.2	5.14	0.04	4.86e-07	GTEx	0.0103592	0.151881
SF	ENSG00000142039	CCDC97	protein_coding	19q13.2	4.89	0.17	1.78e-06	STARNET	0.172997	0.123682
SF	ENSG00000153774	CFDP1	protein_coding	16q23.1	-5.89	0.02	1.31e-06	GTEx	0	0.93398
SF	ENSG00000153774	CFDP1	protein_coding	16q23.1	-5.92	0.03	5.92e-07	STARNET	0	0.56496
SF	ENSG00000182511	FES	protein_coding	15q26.1	-6	0.04	2.91e-07	GTEx	0.00739099	0.173389
SF	ENSG00000182511	FES	protein_coding	15q26.1	-5.15	0.05	2.07e-07	STARNET	0.0581265	0.0302549
SF	ENSG00000180263	FGD6	protein_coding	12q22	4.96	0.06	8.92e-07	GTEx	0	0.805346
SF	ENSG00000115486	GGCX	protein_coding	2p11.2	5.94	0.03	2.48e-08	GTEx	0	0.650195
SF	ENSG00000115486	GGCX	protein_coding	2p11.2	5.95	0.05	2.07e-08	STARNET	0	0.494681
SF	ENSG00000163596	ICA1L	protein_coding	2q33.2	7.08	0.03	1.95e-10	GTEx	0.00178419	0.231146
SF	ENSG00000163596	ICA1L	protein_coding	2q33.2	6.47	0.05	1.23e-10	STARNET	0.00420833	0.297484
SF	ENSG00000227456	LINC00310	lincRNA	21q22.11	-8.69	0.1	4.28e-13	STARNET	0	0.590046
SF	ENSG00000107798	LIPA	protein_coding	10q23.31	8	0.05	8.03e-13	GTEx	0	0.710106
SF	ENSG00000175445	LPL	protein_coding	8p21.3	-6.17	0.05	8.14e-07	STARNET	0	0.766278
SF	ENSG00000111341	MGP	protein_coding	12p12.3	-3.41	0.04	5.67e-07	GTEx	0.00354331	0.259421
SF	ENSG00000144426	NBEAL1	protein_coding	2q33.2	-7.01	0.02	8.09e-11	GTEx	0.000799088	0.292152
SF	ENSG00000125510	OPRL1	protein_coding	20q13.33	-5.11	0.04	2.18e-07	GTEx	0.0277753	0.0187348
SF	ENSG00000125510	OPRL1	protein_coding	20q13.33	-4.8	0.02	2.25e-06	STARNET	0.00657136	0.0271624
SF	ENSG00000134222	PSRC1	protein_coding	1p13.3	-6.87	0.04	4.04e-11	STARNET	0.0457821	0.00118437
SF	ENSG00000070366	SMG6	protein_coding	17p13.3	6.39	0.06	5.38e-07	STARNET	0.00867153	0.226389
SF	ENSG00000105329	TGFB1	protein_coding	19q13.2	4.71	0.03	4.39e-07	GTEx	0.00900294	0.0774614
SF	ENSG00000170647	TMEM133	protein_coding	11q22.1	-5.6	0.08	3.9e-10	GTEx	0.192293	7.78971e-05
SF	ENSG00000112290	WASF1	protein_coding	6q21	4.32	0.06	1.91e-06	STARNET	0.114004	0.00153477
SKLM	ENSG00000165895	ARHGAP42	protein_coding	11q22.1	-5.79	0.03	6.54e-11	GTEx	0.016058	0.00102351
SKLM	ENSG00000165895	ARHGAP42	protein_coding	11q22.1	-6.08	0.04	2.9e-11	STARNET	0.0358131	0.000915568
SKLM	ENSG00000147883	CDKN2B	protein_coding	9p21.3	-10.64	0.07	3.5e-26	GTEx	0.118088	0.00348756
SKLM	ENSG00000143126	CELSR2	protein_coding	1p13.3	-10.09	0.01	6.42e-21	GTEx	0.00120429	0.0852959
SKLM	ENSG00000143126	CELSR2	protein_coding	1p13.3	-8.86	0.02	7.15e-17	STARNET	0.00497663	0.0486278
SKLM	ENSG00000153774	CFDP1	protein_coding	16q23.1	-5.68	0.06	3.54e-06	STARNET	0	0.894418
SKLM	ENSG00000051128	HOMER3	protein_coding	19p13.11	4.65	0.03	3.52e-08	GTEx	0.321703	0.000280938
SKLM	ENSG00000163596	ICA1L	protein_coding	2q33.2	7.56	0.02	2.13e-12	GTEx	0	0.469001
SKLM	ENSG00000163596	ICA1L	protein_coding	2q33.2	7.09	0.02	1.18e-11	STARNET	0	0.457046
SKLM	ENSG00000107798	LIPA	protein_coding	10q23.31	5.39	0.04	2.35e-06	STARNET	0.0033067	0.250569
SKLM	ENSG00000196547	MAN2A2	protein_coding	15q26.1	5.37	0.05	1.61e-06	STARNET	0.0151093	0.128114
SKLM	ENSG00000158186	MRAS	protein_coding	3q22.3	5.74	0.03	1.85e-07	GTEx	0.00974448	0.0600742
SKLM	ENSG00000158186	MRAS	protein_coding	3q22.3	6.25	0.02	2.42e-07	STARNET	0	0.570512
SKLM	ENSG00000099810	MTAP	protein_coding	9p21.3	5.08	0.03	1.52e-06	GTEx	0.00488295	0.0893315
SKLM	ENSG00000181322	NME9	protein_coding	3q22.3	-6.29	0.06	6.56e-08	GTEx	0.00439888	0.320029
SKLM	ENSG00000125510	OPRL1	protein_coding	20q13.33	-5.21	0.03	5.61e-08	GTEx	0.014873	0.0148722
SKLM	ENSG00000041357	PSMA4	protein_coding	15q25.1	0.78	0.04	1.64e-06	STARNET	0.0613915	1.18414e-06
SKLM	ENSG00000134222	PSRC1	protein_coding	1p13.3	-8.94	0.04	6.02e-16	GTEx	0.0108775	0.0626261
SKLM	ENSG00000171700	RGS19	protein_coding	20q13.33	-5.3	0.02	9.29e-07	GTEx	0.00425727	0.0344995
SKLM	ENSG00000171700	RGS19	protein_coding	20q13.33	-5.03	0.02	1.42e-06	STARNET	0.00797725	0.0323058
SKLM	ENSG00000165689	SDCCAG3	protein_coding	9q34.3	-3.01	0.06	1.74e-06	STARNET	0.0729334	0.051356
SKLM	ENSG00000146411	SLC2A12	protein_coding	6q23.2	5.79	0.02	3.01e-06	GTEx	0	0.702108
SKLM	ENSG00000146411	SLC2A12	protein_coding	6q23.2	5.62	0.01	3.65e-06	STARNET	0	0.732949
SKLM	ENSG00000118526	TCF21	protein_coding	6q23.2	-6.58	0.03	3.63e-11	GTEx	0.00997253	0.0381128
SKLM	ENSG00000105329	TGFB1	protein_coding	19q13.2	5.26	0.03	1.44e-07	GTEx	0.00718463	0.048264
SKLM	ENSG00000170647	TMEM133	protein_coding	11q22.1	-5.25	0.03	8.55e-11	GTEx	0.0366997	0.000239871
SKLM	ENSG00000175970	UNC119B	protein_coding	12q24.31	5.56	0.05	2.81e-06	GTEx	0	0.900942
SKLM	ENSG00000168899	VAMP5	protein_coding	2p11.2	-5.22	0.06	3.71e-06	GTEx	0	0.876043
SKLM	ENSG00000168899	VAMP5	protein_coding	2p11.2	-6	0.03	8.08e-09	STARNET	0	0.798499
TIB	ENSG00000186063	AIDA	protein_coding	1q41	3.56	0.05	1.28e-10	GTEx	0.275376	2.04627e-06
TIB	ENSG00000204463	BAG6	protein_coding	6p21.33	5	0.04	1.71e-06	GTEx	0	0.760171
TIB	ENSG00000180263	FGD6	protein_coding	12q22	5.29	0.04	6.74e-08	GTEx	0	0.641754
TIB	ENSG00000115486	GGCX	protein_coding	2p11.2	5.6	0.03	1.14e-07	GTEx	0.00249473	0.251216
TIB	ENSG00000204525	HLA-C	protein_coding	6p21.33	-3.21	0.08	3.05e-06	GTEx	0	0.620188
TIB	ENSG00000158186	MRAS	protein_coding	3q22.3	5.78	0.05	1.5e-06	GTEx	0	0.435274
TIB	ENSG00000144426	NBEAL1	protein_coding	2q33.2	-6.56	0.04	8.25e-09	GTEx	0	0.67327
TIB	ENSG00000272379	RP1-257A7.5	lincRNA	6p24.1	-7.76	0.07	1.62e-13	GTEx	0.151027	0.000592656
TIB	ENSG00000251688	RP11-752L20.5	lincRNA	4q31.22	-4.54	0.05	4.45e-07	GTEx	0.0385762	0.0117851
TIB	ENSG00000170647	TMEM133	protein_coding	11q22.1	-5.73	0.03	1.2e-08	GTEx	0.025147	0.00162516
VAF	ENSG00000111530	CAND1	protein_coding	12q14.3	-2.35	0.03	1.19e-07	GTEx	0.0246239	0.000311366
VAF	ENSG00000147883	CDKN2B	protein_coding	9p21.3	6.04	0.05	7.9e-11	STARNET	0.358081	0
VAF	ENSG00000153774	CFDP1	protein_coding	16q23.1	-5.48	0.03	2.26e-06	GTEx	0	0.707406
VAF	ENSG00000197712	FAM114A1	protein_coding	4p14	4.03	0.05	3.44e-09	GTEx	0.00751368	0.200134
VAF	ENSG00000138439	FAM117B	protein_coding	2q33.2	-5.5	0.03	3.43e-07	STARNET	0.00487722	0.138906
VAF	ENSG00000182511	FES	protein_coding	15q26.1	-7.3	0.02	2.51e-11	GTEx	0.0041373	0.077616
VAF	ENSG00000182511	FES	protein_coding	15q26.1	-6.48	0.06	2.09e-07	STARNET	0.0137693	0.189323
VAF	ENSG00000188352	FOCAD	protein_coding	9p21.3	8.35	0.07	1.44e-12	GTEx	0	0.450438
VAF	ENSG00000115486	GGCX	protein_coding	2p11.2	5.53	0.04	4.64e-07	STARNET	0	0.908382
VAF	ENSG00000125388	GRK4	protein_coding	4p16.3	4.8	0.02	9.04e-07	STARNET	0.00128419	0.115272
VAF	ENSG00000107798	LIPA	protein_coding	10q23.31	6.09	0.02	1.55e-07	GTEx	0.00192368	0.173452
VAF	ENSG00000107798	LIPA	protein_coding	10q23.31	7.84	0.02	3.75e-11	STARNET	0	0.513004
VAF	ENSG00000154305	MIA3	protein_coding	1q41	-5.91	0.08	1.26e-06	GTEx	0.062934	0.0292424
VAF	ENSG00000144426	NBEAL1	protein_coding	2q33.2	-7.83	0.07	3.74e-13	GTEx	0	0.573931
VAF	ENSG00000164867	NOS3	protein_coding	7q36.1	-4.68	0.05	8.33e-07	STARNET	0.0553443	0.00930583
VAF	ENSG00000125510	OPRL1	protein_coding	20q13.33	-5.33	0.03	1.01e-07	STARNET	0.0107421	0.0235455
VAF	ENSG00000169174	PCSK9	protein_coding	1p32.3	5.83	0.01	7.7e-07	STARNET	7.23231e-06	0.400081
VAF	ENSG00000204314	PRRT1	protein_coding	6p21.32	4.46	0.04	1.66e-07	GTEx	0	0.814811
VAF	ENSG00000134222	PSRC1	protein_coding	1p13.3	-7.04	0.07	2.11e-11	GTEx	0.0294953	0.0887777
VAF	ENSG00000134222	PSRC1	protein_coding	1p13.3	-7.14	0.03	1.23e-14	STARNET	0.0334422	7.91587e-06
VAF	ENSG00000171700	RGS19	protein_coding	20q13.33	-4.54	0.03	4.63e-07	GTEx	0.020489	0.00469592
VAF	ENSG00000197375	SLC22A5	protein_coding	5q31.1	3.32	0.06	2.21e-06	STARNET	0.120613	0.000261353
VAF	ENSG00000105329	TGFB1	protein_coding	19q13.2	5.27	0.04	9.69e-08	GTEx	0.013372	0.0564984
VAF	ENSG00000170647	TMEM133	protein_coding	11q22.1	-5.84	0.08	2.79e-06	STARNET	0.045502	0.115442
VAF	ENSG00000110900	TSPAN11	protein_coding	12p11.21	2.29	0.06	1.79e-07	STARNET	0.0806023	0.00345571
VAF	ENSG00000197763	TXNRD3	protein_coding	3q21.3	2.57	0.06	1.36e-06	STARNET	0.0238688	0.0749538
*het_tau2, estimated amount of total heterogeneity; het_p, significance of heterogeneity; from, the gene-tissue pairs were from STARNET- or GTEx-based models

## Sheet: ST5
Supplementary Table 5. 53 risk genes have strong evidence of colocalized signals between GWAS and eQTL (PP4 > 0.55)
Gene_name	Gene_ID	cytoband	Tissue	Eqtl_source	nsnps	PP.H0.abf	PP.H1.abf	PP.H2.abf	PP.H3.abf	PP.H4.abf
LPL	ENSG00000175445	8p21.3	SF	gtex	13	0.078088	5.53279e-05	0.015172	1.02965e-05	0.906674
GGCX	ENSG00000115486	2p11.2	SF	gtex	77	1.19372e-11	1.62254e-08	1.09219e-08	1.43454e-05	0.999986
NBEAL1	ENSG00000144426	2q33.2	SF	gtex	325	2.04876e-25	2.26974e-15	1.14978e-14	0.00012688	0.999873
CARF	ENSG00000138380	2q33.2	SF	gtex	489	2.60888e-22	2.89028e-12	1.44719e-14	0.000159829	0.99984
ICA1L	ENSG00000163596	2q33.2	SF	gtex	350	3.32648e-20	3.68528e-10	1.50796e-14	0.000166562	0.999833
TGFB1	ENSG00000105329	19q13.2	SF	gtex	4	8.85668e-05	1.24097e-07	0.00158765	1.72541e-06	0.998322
CCDC97	ENSG00000142039	19q13.2	SF	gtex	15	2.27092e-05	7.19746e-08	0.00158344	4.51936e-06	0.998389
CFDP1	ENSG00000153774	16q23.1	SF	gtex	563	4.99616e-19	2.20281e-21	0.169528	0.000747036	0.829725
FES	ENSG00000182511	15q26.1	SF	gtex	54	1.63373e-10	5.06217e-08	5.8243e-07	0.000179968	0.999819
LIPA	ENSG00000107798	10q23.31	SF	gtex	14	4.2474e-10	4.07341e-05	1.49665e-10	1.38534e-05	0.999945
PRRT1	ENSG00000204314	6p21.32	VAF	gtex	171	0.00458796	1.82196e-05	0.0909412	0.000360691	0.904092
GGCX	ENSG00000115486	2p11.2	VAF	gtex	67	1.24176e-09	1.6877e-06	2.29986e-08	3.07579e-05	0.999968
NBEAL1	ENSG00000144426	2q33.2	VAF	gtex	272	8.84875e-17	9.79979e-07	1.36269e-14	0.000150415	0.999849
MIA3	ENSG00000154305	1q41	VAF	gtex	9	2.68268e-07	7.77291e-05	1.85231e-08	4.867e-06	0.999917
TGFB1	ENSG00000105329	19q13.2	VAF	gtex	6	2.39775e-08	3.35965e-11	0.00161482	1.76345e-06	0.998383
CFDP1	ENSG00000153774	16q23.1	VAF	gtex	490	1.25368e-09	5.41253e-12	0.185206	0.000799189	0.813995
FES	ENSG00000182511	15q26.1	VAF	gtex	35	3.54811e-15	7.02904e-13	2.91322e-08	5.27127e-06	0.999995
LIPA	ENSG00000107798	10q23.31	VAF	gtex	64	7.06279e-16	6.77886e-11	2.69183e-10	2.53362e-05	0.999975
KIAA1462	ENSG00000165757	10p11.23	AOR	gtex	168	2.17627e-15	5.74819e-14	0.000390597	0.0103163	0.989293
KIAA1462	ENSG00000165757	10p11.23	AOR	starnet	251	8.52779e-21	2.24826e-19	0.000513785	0.0135449	0.985941
LIPA	ENSG00000107798	10q23.31	AOR	gtex	6	1.5685e-10	2.87495e-06	1.32595e-10	1.93036e-06	0.999995
LIPA	ENSG00000107798	10q23.31	AOR	starnet	29	1.85689e-12	1.78224e-07	6.45972e-11	5.70004e-06	0.999994
PDGFD	ENSG00000170962	11q22.3	AOR	gtex	5	5.95983e-06	2.16986e-05	4.06869e-07	9.8135e-07	0.999971
PDGFD	ENSG00000170962	11q22.3	AOR	starnet	616	3.82657e-11	1.53953e-10	7.00933e-07	2.32003e-06	0.999997
HHIPL1	ENSG00000182218	14q32.2	AOR	gtex	53	2.71785e-05	6.22358e-07	0.0641401	0.00146827	0.934364
HHIPL1	ENSG00000182218	14q32.2	AOR	starnet	34	0.10679	6.86277e-05	0.0564585	3.58644e-05	0.836647
ADAMTS7	ENSG00000136378	15q25.1	AOR	gtex	166	2.18266e-18	4.90564e-11	2.8636e-12	6.3861e-05	0.999936
ADAMTS7	ENSG00000136378	15q25.1	AOR	starnet	492	7.17205e-14	1.79743e-06	1.91073e-09	0.0478854	0.952113
FES	ENSG00000182511	15q26.1	AOR	gtex	27	6.35159e-11	7.13927e-09	4.12083e-08	4.13188e-06	0.999996
FES	ENSG00000182511	15q26.1	AOR	starnet	21	3.82737e-06	0.000668893	3.81946e-08	6.17545e-06	0.999321
BCAR1	ENSG00000050820	16q23.1	AOR	gtex	378	1.96245e-11	8.77836e-14	0.0341787	0.000152404	0.965669
BCAR1	ENSG00000050820	16q23.1	AOR	starnet	447	0.0976416	0.000384649	0.032192	0.000126382	0.869655
CDH13	ENSG00000140945	16q23.3	AOR	gtex	133	6.36967e-12	5.34046e-14	6.885e-05	7.72873e-08	0.999931
RP11-298D21.1	ENSG00000260788	16q23.3	AOR	starnet	93	0.00879338	7.36918e-05	0.00287288	2.35817e-05	0.988236
CDH13	ENSG00000140945	16q23.3	AOR	starnet	622	1.33101e-46	1.16975e-48	6.24521e-05	4.88876e-08	0.999937
SNF8	ENSG00000159210	17q21.32	AOR	gtex	118	0.000108171	1.42317e-08	0.244194	3.175e-05	0.755666
RP1-257A7.5	ENSG00000272379	6p24.1	TIB	gtex	137	1.9723e-49	3.37323e-25	2.92347e-31	1.90823e-16	1
MRAS	ENSG00000158186	3q22.3	TIB	gtex	234	3.84735e-30	3.92291e-29	6.26091e-07	5.88388e-06	0.999993
GGCX	ENSG00000115486	2p11.2	TIB	gtex	205	1.81885e-26	2.48007e-23	6.57587e-08	8.91645e-05	0.999911
NBEAL1	ENSG00000144426	2q33.2	TIB	gtex	606	3.99163e-56	4.42218e-46	6.44294e-15	7.0879e-05	0.999929
LPA	ENSG00000198670	6q26	LIV	gtex	19	1.42669e-15	1.13278e-05	9.71856e-16	7.21647e-06	0.999981
SLC22A3	ENSG00000146477	6q25.3	LIV	gtex	151	0.0180202	2.244e-06	0.24018	2.9538e-05	0.741768
CELSR2	ENSG00000143126	1p13.3	LIV	gtex	24	1.47758e-38	1.45046e-22	1.16567e-22	6.44272e-07	0.999999
PSRC1	ENSG00000134222	1p13.3	LIV	gtex	30	1.02716e-44	1.0083e-28	1.38301e-22	8.57621e-07	0.999999
SORT1	ENSG00000134243	1p13.3	LIV	gtex	34	1.23478e-50	1.21211e-34	1.38377e-22	8.58362e-07	0.999999
TGFB1	ENSG00000105329	19q13.2	LIV	gtex	5	3.47516e-07	4.86929e-10	0.00142634	1.49926e-06	0.998572
CDKN2B	ENSG00000147883	9p21.3	SKLM	gtex	4	3.29856e-42	8.7678e-05	1.41147e-41	0.000374679	0.999538
TCF21	ENSG00000118526	6q23.2	SKLM	gtex	100	6.89775e-12	1.97539e-08	6.73711e-09	1.87938e-05	0.999981
NME9	ENSG00000181322	3q22.3	SKLM	gtex	55	1.4633e-07	1.48521e-06	6.37287e-07	5.9683e-06	0.999992
MRAS	ENSG00000158186	3q22.3	SKLM	gtex	36	5.21657e-07	5.29414e-06	1.05484e-05	0.000106553	0.999877
VAMP5	ENSG00000168899	2p11.2	SKLM	gtex	87	1.39346e-09	1.88422e-06	1.38464e-06	0.0018718	0.998125
ICA1L	ENSG00000163596	2q33.2	SKLM	gtex	514	7.49215e-27	8.30028e-17	1.00704e-14	0.000111067	0.999889
PSRC1	ENSG00000134222	1p13.3	SKLM	gtex	20	2.02399e-24	1.98683e-08	4.95384e-21	4.81289e-05	0.999952
CELSR2	ENSG00000143126	1p13.3	SKLM	gtex	111	9.94893e-69	9.76627e-53	9.1005e-23	3.93342e-07	1
TGFB1	ENSG00000105329	19q13.2	SKLM	gtex	31	3.40424e-18	1.08087e-20	0.00163088	4.67895e-06	0.998364
CFDP1	ENSG00000153774	16q23.1	SKLM	gtex	436	8.58712e-07	3.32344e-09	0.0597418	0.000230747	0.940027
TMEM133	ENSG00000170647	11q22.1	SKLM	gtex	133	3.08763e-06	8.23122e-11	0.420346	1.09161e-05	0.57964
ARHGAP42	ENSG00000165895	11q22.1	SKLM	gtex	176	2.3697e-10	7.39873e-15	0.411577	1.25561e-05	0.588411
UFL1	ENSG00000014123	6q16.1	BLD	gtex	210	0.0803067	3.60324e-05	0.206035	9.20881e-05	0.71353
GGCX	ENSG00000115486	2p11.2	BLD	gtex	201	1.11303e-34	1.62345e-31	7.8169e-09	1.09016e-05	0.999989
CARF	ENSG00000138380	2q33.2	BLD	gtex	13	5.19428e-13	0.000119027	3.39327e-14	7.27574e-06	0.999874
MRPS6	ENSG00000243927	21q22.11	BLD	gtex	14	0.000112665	1.70778e-06	0.000384036	5.32151e-06	0.999496
FAM177B	ENSG00000197520	1q41	BLD	gtex	160	8.02981e-11	2.66903e-07	0.00010697	0.355556	0.644336
TAF1A	ENSG00000143498	1q41	BLD	gtex	8	0.000207414	3.73189e-05	2.61842e-05	4.21132e-06	0.999725
PSRC1	ENSG00000134222	1p13.3	BLD	gtex	13	1.04664e-22	1.02742e-06	5.1404e-21	4.99603e-05	0.999949
FCHO1	ENSG00000130475	19p13.11	BLD	gtex	130	1.75854e-19	4.71709e-23	0.157182	4.17408e-05	0.842777
FES	ENSG00000182511	15q26.1	BLD	gtex	59	3.57344e-11	5.12354e-09	3.87453e-08	5.05524e-06	0.999995
LIPA	ENSG00000107798	10q23.31	BLD	gtex	37	1.38104e-40	1.32553e-35	1.53119e-09	0.000146465	0.999854
MRPS6	ENSG00000243927	21q22.11	AOR	gtex	2	1.93572e-13	1.50963e-05	2.73276e-14	1.63123e-06	0.999983
AP000318.2	ENSG00000214955	21q22.11	AOR	starnet	11	3.0345e-17	3.66355e-05	5.39645e-19	1.51532e-07	0.999963
KCNE2	ENSG00000159197	21q22.11	AOR	starnet	103	1.83389e-16	0.000221431	6.26926e-16	0.000756477	0.999022
LINC00310	ENSG00000227456	21q22.11	AOR	starnet	83	2.72463e-21	3.28983e-09	6.27037e-19	2.5711e-07	1
MRPS6	ENSG00000243927	21q22.11	AOR	starnet	85	3.72554e-28	4.49837e-16	4.14461e-19	4.36482e-10	1
SLC5A3	ENSG00000198743	21q22.11	AOR	starnet	102	6.24079e-32	7.53538e-20	4.14221e-19	1.46985e-10	1
GGCX	ENSG00000115486	2p11.2	AOR	gtex	174	6.95393e-23	9.57014e-20	1.15108e-08	1.53414e-05	0.999985
GGCX	ENSG00000115486	2p11.2	AOR	starnet	169	1.20125e-09	1.65876e-06	4.74403e-08	6.50088e-05	0.999933
FAM117B	ENSG00000138439	2q33.2	AOR	gtex	274	6.80695e-18	7.54117e-08	1.56672e-14	0.000173071	0.999827
NBEAL1	ENSG00000144426	2q33.2	AOR	gtex	477	1.12668e-32	1.24821e-22	2.01305e-14	0.000222518	0.999777
ICA1L	ENSG00000163596	2q33.2	AOR	starnet	435	4.35904e-21	4.89002e-11	1.15621e-14	0.000129205	0.999871
FAM117B	ENSG00000138439	2q33.2	AOR	starnet	496	6.66977e-16	7.48223e-06	3.96681e-14	0.000444502	0.999548
NBEAL1	ENSG00000144426	2q33.2	AOR	starnet	1163	2.76146e-79	3.09784e-69	9.00299e-15	0.000100497	0.9999
ESYT3	ENSG00000158220	3q22.3	AOR	gtex	123	1.3476e-06	2.01178e-06	1.10416e-05	1.59836e-05	0.99997
MRAS	ENSG00000158186	3q22.3	AOR	gtex	388	9.61145e-50	9.80043e-49	4.92896e-07	4.52587e-06	0.999995
ESYT3	ENSG00000158220	3q22.3	AOR	starnet	143	1.48206e-11	8.51901e-11	1.48045e-06	8.00975e-06	0.999991
MRAS	ENSG00000158186	3q22.3	AOR	starnet	970	5.77225e-81	3.31798e-80	4.07519e-07	1.84249e-06	0.999998
EDNRA	ENSG00000151617	4q31.22	AOR	starnet	139	1.87397e-05	1.34506e-05	2.05445e-05	1.42461e-05	0.999933
RP1-257A7.5	ENSG00000272379	6p24.1	AOR	gtex	13	1.02097e-33	1.74616e-09	2.92471e-31	2.13369e-10	1
PHACTR1	ENSG00000112137	6p24.1	AOR	gtex	72	4.59221e-35	7.85406e-11	3.01941e-31	1.64087e-08	1
PHACTR1	ENSG00000112137	6p24.1	AOR	starnet	222	1.27422e-35	2.1793e-11	2.92522e-31	3.00306e-10	1
TCF21	ENSG00000118526	6q23.2	AOR	starnet	98	1.07433e-12	3.0171e-09	8.01094e-06	0.0224972	0.977495
TWIST1	ENSG00000122691	7p21.1	AOR	gtex	2	1.56775e-07	1.84432e-05	1.73957e-08	1.54645e-06	0.99998
TWIST1	ENSG00000122691	7p21.1	AOR	starnet	44	2.21196e-08	2.66601e-06	1.01827e-08	7.27294e-07	0.999997
CDKN2B	ENSG00000147883	9p21.3	AOR	starnet	41	4.42035e-93	0.00429537	3.73702e-95	3.58158e-05	0.995669
KIAA1462	ENSG00000165757	10p11.23	MAM	starnet	107	2.88351e-18	7.60205e-17	4.28524e-07	1.07976e-05	0.999989
PDGFD	ENSG00000170962	11q22.3	MAM	starnet	296	4.19264e-08	1.68666e-07	1.16867e-06	4.20142e-06	0.999994
RP11-298D21.1	ENSG00000260788	16q23.3	MAM	starnet	78	0.154874	0.00127285	0.00863636	7.05618e-05	0.835147
ATP2B1	ENSG00000070961	12q21.33	MAM	starnet	162	2.74017e-18	6.9086e-18	4.06014e-06	9.73656e-06	0.999986
CDH13	ENSG00000140945	16q23.3	MAM	starnet	758	7.13391e-30	6.26948e-32	6.24521e-05	4.88771e-08	0.999937
CTD-3253I12.1	ENSG00000260832	16q23.3	MAM	starnet	142	0.242677	0.00194284	0.0650976	0.000520818	0.689762
LIPA	ENSG00000107798	10q23.31	VAF	starnet	45	2.7133e-17	2.60423e-12	4.30028e-11	3.62741e-06	0.999996
FAM117B	ENSG00000138439	2q33.2	VAF	starnet	418	2.61038e-14	0.000292835	1.13931e-12	0.0127805	0.986927
CDKN2B	ENSG00000147883	9p21.3	VAF	starnet	11	6.17292e-28	0.00505392	2.14478e-30	1.70624e-05	0.994929
CARF	ENSG00000138380	2q33.2	LIV	starnet	40	1.18938e-11	0.00604363	3.95716e-14	1.96107e-05	0.993937
ABCG5	ENSG00000138075	2p21	LIV	starnet	17	0.068809	0.00789062	0.000101858	1.12189e-05	0.923187
SARS	ENSG00000031698	1p13.3	LIV	starnet	103	3.60719e-24	3.54096e-08	5.87226e-22	5.26445e-06	0.999995
FURIN	ENSG00000140564	15q26.1	LIV	starnet	50	9.65009e-06	0.00247561	2.02327e-07	5.14056e-05	0.997463
TGFB1	ENSG00000105329	19q13.2	LIV	starnet	185	9.32849e-05	3.27154e-07	0.00175728	5.66378e-06	0.998143
ATXN7L2	ENSG00000162650	1p13.3	LIV	starnet	375	2.01972e-24	1.98264e-08	2.11477e-17	0.207594	0.792406
PSRC1	ENSG00000134222	1p13.3	LIV	starnet	734	5.91498e-136	5.80639e-120	2.05717e-22	1.51941e-06	0.999998
CELSR2	ENSG00000143126	1p13.3	LIV	starnet	660	2.89942e-118	2.84619e-102	2.04763e-22	1.51004e-06	0.999998
SORT1	ENSG00000134243	1p13.3	LIV	starnet	749	3.24538e-218	3.1858e-202	2.03488e-22	1.49753e-06	0.999999
FES	ENSG00000182511	15q26.1	LIV	starnet	57	2.74275e-10	7.03746e-08	6.02516e-08	1.49596e-05	0.999985
LIPA	ENSG00000107798	10q23.31	LIV	starnet	362	3.8494e-45	3.69466e-40	5.67669e-10	5.39849e-05	0.999946
NME9	ENSG00000181322	3q22.3	SKLM	starnet	122	1.35305e-06	7.77214e-06	6.50003e-06	3.68372e-05	0.999948
LIPA	ENSG00000107798	10q23.31	SKLM	starnet	27	3.40449e-08	0.00326503	1.12977e-08	0.00108299	0.995652
TCF21	ENSG00000118526	6q23.2	SKLM	starnet	81	5.45029e-08	0.000153064	2.12217e-07	0.000595482	0.999251
VAMP5	ENSG00000168899	2p11.2	SKLM	starnet	36	2.12957e-06	0.0026382	1.5939e-08	1.92473e-05	0.99734
ICA1L	ENSG00000163596	2q33.2	SKLM	starnet	648	4.00927e-23	4.49765e-13	1.31214e-14	0.000146698	0.999853
CELSR2	ENSG00000143126	1p13.3	SKLM	starnet	157	2.1524e-23	2.11289e-07	3.95053e-22	3.378e-06	0.999996
MRAS	ENSG00000158186	3q22.3	SKLM	starnet	532	1.46148e-19	8.4008e-19	1.23461e-06	6.5967e-06	0.999992
CARF	ENSG00000138380	2q33.2	BLD	starnet	3	3.14451e-11	0.00233514	3.2074e-14	1.88301e-06	0.997663
PSRC1	ENSG00000134222	1p13.3	BLD	starnet	21	2.04723e-20	0.000200965	6.26268e-22	5.64781e-06	0.999793
FAM177B	ENSG00000197520	1q41	BLD	starnet	114	7.24492e-05	0.000377105	0.000300103	0.00156156	0.997689
MRPS6	ENSG00000243927	21q22.11	BLD	starnet	88	1.7261e-11	0.00227288	2.50392e-12	0.00032921	0.997398
LIPA	ENSG00000107798	10q23.31	BLD	starnet	104	6.06583e-33	5.82198e-28	1.34877e-09	0.000128955	0.999871
GGCX	ENSG00000115486	2p11.2	BLD	starnet	230	1.03246e-18	1.51705e-15	7.90551e-09	1.1116e-05	0.999989
LINC00310	ENSG00000227456	21q22.11	SF	starnet	47	4.83229e-16	0.000583364	7.60082e-18	8.67617e-06	0.999408
PSRC1	ENSG00000134222	1p13.3	SF	starnet	126	2.27649e-22	2.2347e-06	5.27385e-21	5.12703e-05	0.999946
ICA1L	ENSG00000163596	2q33.2	SF	starnet	311	3.4104e-15	3.82582e-05	1.34259e-14	0.000150114	0.999812
LPL	ENSG00000175445	8p21.3	SF	starnet	175	0.0629968	0.00118063	0.00495904	9.2473e-05	0.930771
CFDP1	ENSG00000153774	16q23.1	SF	starnet	442	0.10118	0.000399055	0.159983	0.000630601	0.737807

## Sheet: ST6
Supplementart Table 6. 96 kown and 18 novel genes annotated by GWAS risk loci of CAD.
genename	cytoband	is_GTEx	is_STARNET	CAD_GWAS_loci	is_novel	pathophysiological pathways	citations (PMID)
JCAD	10p11.23	1	1	rs2505083	known	Angiogenesis	28705794
AC003986.6	7p21.1	0	1	rs2023938;rs2107595;rs57301765	known
TBX20	7p14.2	0	1	rs4723406	known	Angiogenesis	29545372
AGAP5	10q22.2	0	1	rs11000448	known
ATP2B1	12q21.33	0	1	rs2681472	known	Blood pressure	23324996; 29416109; 29104511
AP000318.2	21q22.11	0	1	rs9982601;rs7277800	known
GRK4	4p16.3	0	1	rs16844401;rs11947277	known	Blood pressure	24218433; 22949529; 32940654
ATF6B	6p21.33	1	0	rs3130683;rs11968400	known
FURIN	15q26.1	0	1	rs17514846;rs7177338	known	Blood pressure; Inflammation; Vascular remodeling	21909115; 29976768; 32067586; 30651003; 25026302
ATP5SL	19q13.2	0	1	rs8108632;rs10406816;rs4803459	known
ATXN7L2	1p13.3	1	1	rs599839;rs12740374	known
BAG6	6p21.33	1	1	rs3130683;rs11968400;rs139141104	known
CDKN2B	9p21.3	1	1	rs1333049;rs2891168;rs10811654	known	Cell growth or proliferation	32850364; 26596284
MRAS	3q22.3	1	1	rs2306374;rs185244	known	Cell growth or proliferation	29311130
FLOT1	6p21.33	1	0	rs139141104	known	Diabetes	29162604
AIDA	1q41	1	0	rs17465637;rs35158675;rs28709375	known	Endothelial dysfunction	31287004
CCDC97	19q13.2	1	1	rs8108632;rs10406816;rs4803459	known
SLC2A12	6q23.2	1	1	rs12190287;rs2327429	known	Glucose metabolism	27825869
HHIPL1	14q32.2	1	0	rs2895811;rs12893887	known	hedgehog signaling	31163988
CELSR2	1p13.3	1	1	rs599839;rs12740374	known
CFDP1	16q23.1	1	1	rs3851738;rs8046696;rs999675	known
COPRS	17q11.2	0	1	rs76954792	known
CTD-3253I12.1	16q23.3	0	1	rs7500448	known
CAND1	12q14.3	1	0		novel	Hypertension	26286618
EGFLAM	5p13.2	1	0		novel
ESYT3	3q22.3	0	1	rs2306374;rs185244	known
EZR	6q25.3	0	1		novel
FAM109A	12q24.12	0	1	rs3184504;rs11065783;rs11066015	known
FAM114A1	4p14	1	0		novel
FAM117B	2q33.2	1	1	rs6725887;rs140244541	known
FAM177B	1q41	0	1	rs17465637;rs35158675;rs28709375	known
FCHO1	19p13.11	1	0	rs73015714;rs7251815	known
FES	15q26.1	1	1	rs17514846;rs7177338	known
FGD6	12q22	1	1	rs7306455;rs11107903;rs11107909	known
FIGN	2q24.3	1	1	rs12999907;rs72874178;rs10930114	known
C4A	6p21.33	0	1	rs3130683;rs11968400;rs139141104	known	Inflammation	10634214
FOCAD	9p21.3	1	0		novel
NLRC4	2p22.3	0	1		novel	Inflammation	32276737
GAS8	16q24.3	1	0		novel
GFOD1	6p23	0	1	rs12526453;rs9349379	known
GGCX	2p11.2	1	1	rs1561198;rs7591175;rs9751370	known
PHACTR1	6p24.1	1	1	rs12526453;rs9349379	known	Inflammation	30293016
HLA-C	6p21.33	1	0	rs3130683;rs11968400;rs139141104	known	Inflammation or immune response	27585683
HLA-DQB1	6p21.32	1	0	rs3130683;rs11968400	known	Inflammation or immune response	9258414
MSH5	6p21.33	1	0	rs3130683;rs11968400;rs139141104	known	Inflammation or immune response	21815799
TGFB1	19q13.2	1	0	rs8108632;rs10406816;rs4803459	known	Inflammation; Diabetes; Thrombosis; Hypertension	21626289
HOMER3	19p13.11	1	0		novel
CDH13	16q23.3	1	1	rs7199941;rs7500448;rs56215311	known	Insulin resistance; angiogenesis; lipid metabolism;	28584231; 26446643; 29467502
HTT	4p16.3	1	0	rs16844401;rs11947277	known
ICA1L	2q33.2	1	1	rs6725887;rs140244541	known
ABCG5	2p21	0	1	rs6544713;rs4076834	known	Lipid metabolism	31654053; 27144356
HSD17B1	17q21.2	1	0	rs2074158;rs2074164	known	Lipid metabolism
KPTN	19q13.32	0	1		novel
LINC00310	21q22.11	0	1	rs9982601;rs7277800	known
LIPA	10q23.31	1	1	rs1412444;rs1412445	known	Lipid metabolism	29547398; 30866656
LPA	6q26	0	1	rs3798220;rs4252120;rs56393506;rs932631509	known	Lipid metabolism	25500504
LPL	8p21.3	0	1	rs264;rs13702	known	Lipid metabolism	15320848
LSM2	6p21.33	1	0	rs3130683;rs11968400;rs139141104	known
MAN2A2	15q26.1	0	1	rs17514846;rs7177338	known
MAT2A	2p11.2	0	1	rs1561198;rs7591175;rs9751370	known
NBEAL1	2q33.2	1	1	rs6725887;rs140244541	known	Lipid metabolism	32161285
PCSK9	1p32.3	0	1	rs11206510;rs34232196;rs151193009	known	Lipid metabolism	27888906; 28179493
PSRC1	1p13.3	1	1	rs599839;rs12740374	known	Lipid metabolism	29378206
MRPS6	21q22.11	1	1	rs9982601;rs7277800	known
SORT1	1p13.3	1	1	rs599839;rs12740374	known	Lipid metabolism	27312323
MTAP	9p21.3	1	0	rs1333049;rs2891168;rs10811654	known
STX4	16p11.2	1	0		novel	Lipid metabolism	23451202
NF2	22q12.2	1	0	rs6006426	known	neointima hyperplasia	32422606
ADAMTS7	15q25.1	1	0	rs3825807;rs7173743;rs8027011	known	Neointima formation	25712208
NME9	3q22.3	1	0	rs2306374;rs185244	known
ARHGAP42	11q22.1	1	1	rs7947761;rs604723	known	NO signaling	28112683
OPRL1	20q13.33	1	1	rs12625329	known
EDNRA	4q31.22	0	1	rs1878406;rs6841473	known	NO signaling	24779608
PDGFD	11q22.3	0	1	rs974819;rs2839812;rs61904693	known
GUCY1A3	4q32.1	0	1	rs7692387;rs3796587;rs139784759	known	NO signaling	29601927
NOS3	7q36.1	0	1	rs3918226	known	NO signaling	19997049; 28982690
PRRT1	6p21.32	1	0	rs3130683;rs11968400	known
PSMA4	15q25.1	0	1	rs3825807;rs7173743;rs8027011	known
PSMA5	1p13.3	1	1	rs599839;rs12740374	known
PSORS1C1	6p21.33	1	0	rs3130683;rs11968400;rs139141104	known
PHLPP2	16q22.2	0	1	rs1050362;rs34042070	known	NO signaling	32268790
RGS19	20q13.33	1	1	rs12625329	novel
RP11-298D21.1	16q23.3	0	1	rs7500448	known
RP11-298D21.3	16q23.3	0	1	rs7500448	known
RP11-543N12.1	16q23.3	0	1	rs7500448	known
RP11-588K22.2	4q32.1	1	0	rs7692387;rs3796587;rs139784759	known
RP11-752L20.5	4q31.22	1	0	rs1878406;rs6841473	known
RP11-755F10.1	11q13.2	0	1	rs12801636;rs3741380;rs2306363	known
RP1-257A7.4	6p24.1	0	1	rs12526453;rs9349379	known
RP1-257A7.5	6p24.1	1	1	rs12526453;rs9349379	known
SARS	1p13.3	0	1	rs599839;rs12740374	known
SDCCAG3	9q34.3	0	1		novel
MGP	12p12.3	1	0		novel	plaque calcification
SLC22A5	5q31.1	0	1	rs273909;rs2706399	known
CARF	2q33.2	1	1	rs6725887;rs140244541	known	Transcriptional regulation
SLC5A3	21q22.11	0	1	rs9982601;rs7277800	known
SMG6	17p13.3	0	1	rs216172;rs8072532	known
SNF8	17q21.32	0	1	rs46522;rs55714120	known
TCF21	6q23.2	1	1	rs12190287;rs2327429	known	Transcriptional regulation	30307970
TWIST1	7p21.1	0	1	rs2023938;rs2107595;rs57301765	known	Transcriptional regulation	31917787
TAF1A	1q41	1	1	rs17465637;rs35158675;rs28709375	known
TBC1D7	6p24.1	0	1	rs12526453;rs9349379	known
KCNE2	21q22.11	0	1	rs9982601;rs7277800	known	Transmembrane ion transport	26307149
SLC22A3	6q25.3	1	1	rs3798220;rs4252120;rs56393506;rs932631509	known	Transmembrane ion transport	25561729
BCAR1	16q23.1	1	0	rs3851738;rs8046696;rs999675	known	Vascular remodeling	26276885, 23152477
TMEM133	11q22.1	1	1	rs7947761;rs604723	known
TSPAN11	12p11.21	0	1		novel
MIA3	1q41	1	0	rs17465637;rs35158675;rs28709375	known	Vascular remodeling	33040646
TXNRD3	3q21.3	0	1		novel
UFL1	6q16.1	1	1		novel
UNC119B	12q24.31	1	0	rs2244608;rs1169288	known
VAMP5	2p11.2	1	1	rs1561198;rs7591175;rs9751370	known
WASF1	6q21	0	1		novel
WWP2	16q22.1	1	0		novel	Vascular remodeling	31924572

## Sheet: ST7
Supplementary Table 7. TWAS genes are enriched to CAD or related risk traits based on DisGeNET.
ID	Description	Count	GeneRatio	BgRatio	geneSymbol	pvalue	FDR
C0010054	Coronary Arteriosclerosis	16	16/58	65/9703	ATP2B1/CDKN2B/LIPA/LPA/NOS3/SORT1/TCF21/ADAMTS7/MRAS/ABCG5/MRPS6/PDGFD/HHIPL1/PHACTR1/PCSK9/MIA3	1.45474e-22	4.4006e-20
C1956346	Coronary Artery Disease	16	16/58	65/9703	ATP2B1/CDKN2B/LIPA/LPA/NOS3/SORT1/TCF21/ADAMTS7/MRAS/ABCG5/MRPS6/PDGFD/HHIPL1/PHACTR1/PCSK9/MIA3	1.45474e-22	4.4006e-20
C0020443	Hypercholesterolemia	5	5/58	39/9703	LIPA/LPA/LPL/ABCG5/PCSK9	3.15538e-06	0.000636336
C0007222	Cardiovascular Diseases	4	4/58	36/9703	LPA/LPL/NOS3/SORT1	5.87099e-05	0.00887987
C0020445	Hypercholesterolemia, Familial	3	3/58	18/9703	LPL/ABCG5/PCSK9	0.000155194	0.0156487
C0041948	Uremia	3	3/58	17/9703	MGP/NOS3/TGFB1	0.000129879	0.0156487
C0010068	Coronary heart disease	3	3/58	24/9703	LPA/MRAS/ABCG5	0.000375258	0.0209217
C0007097	Carcinoma	6	6/58	164/9703	LPL/MGP/FURIN/PSMA4/TGFB1/EZR	0.000416382	0.0209217
C0205696	Anaplastic carcinoma	6	6/58	163/9703	LPL/MGP/FURIN/PSMA4/TGFB1/EZR	0.000402997	0.0209217
C0205697	Carcinoma, Spindle-Cell	6	6/58	163/9703	LPL/MGP/FURIN/PSMA4/TGFB1/EZR	0.000402997	0.0209217
C0205698	Undifferentiated carcinoma	6	6/58	163/9703	LPL/MGP/FURIN/PSMA4/TGFB1/EZR	0.000402997	0.0209217
C0205699	Carcinomatosis	6	6/58	163/9703	LPL/MGP/FURIN/PSMA4/TGFB1/EZR	0.000402997	0.0209217
C0020538	Hypertensive disease	5	5/58	190/9703	ATP2B1/EDNRA/LPL/NOS3/TGFB1	0.0054046	0.042546
C0033578	Prostatic Neoplasms	10	10/58	616/9703	CDH13/HSD17B1/LPL/MTAP/NOS3/SLC22A3/TGFB1/EZR/BCAR1/ABCG5	0.00322741	0.042546
C0376358	Malignant neoplasm of prostate	10	10/58	616/9703	CDH13/HSD17B1/LPL/MTAP/NOS3/SLC22A3/TGFB1/EZR/BCAR1/ABCG5	0.00322741	0.042546
C0019284	Diaphragmatic Hernia	3	3/58	41/9703	EDNRA/NOS3/TGFB1	0.00183909	0.042546
C0038454	Cerebrovascular accident	3	3/58	62/9703	EDNRA/LPA/TGFB1	0.00597167	0.042546
C0751956	Acute Cerebrovascular Accidents	3	3/58	54/9703	EDNRA/LPA/TGFB1	0.0040507	0.042546
C0004153	Atherosclerosis	3	3/58	59/9703	LPA/NOS3/ABCG5	0.00519832	0.042546
C1563937	Atherogenesis	3	3/58	59/9703	LPA/NOS3/ABCG5	0.00519832	0.042546
C0024667	Animal Mammary Neoplasms	5	5/58	142/9703	LPL/MGP/FURIN/PSMA4/EZR	0.00153764	0.042546
C0024668	Mammary Neoplasms, Experimental	5	5/58	155/9703	LPL/MGP/FURIN/PSMA4/EZR	0.00226006	0.042546
C1257925	Mammary Carcinoma, Animal	5	5/58	142/9703	LPL/MGP/FURIN/PSMA4/EZR	0.00153764	0.042546
C0027051	Myocardial Infarction	4	4/58	95/9703	NOS3/TGFB1/PHACTR1/MIA3	0.00244257	0.042546

## Sheet: ST8
Supplementary Table 8. Pathways enriched by TWAS genes.
GOID	GOTerm	Nr. Genes	% Associated Genes	Term PValue	Term PValue Corrected with false disscover rate	Associated Genes Found
GO:0071825	protein-lipid complex subunit organization	3	4.10959	0.00579944	0.00579944	[LPA, LPL, TWIST1]
R-HSA:170834	Signaling by TGF-beta Receptor Complex	3	4.10959	0.00579944	0.00579944	[CDKN2B, FURIN, TGFB1]
R-HSA:8939902	Regulation of RUNX2 expression and activity	3	4.10959	0.00579944	0.00579944	[PSMA4, PSMA5, TWIST1]
GO:1903078	positive regulation of protein localization to plasma membrane	3	4.16667	0.00558102	0.00574517	[EZR, STX4, TWIST1]
GO:0071827	plasma lipoprotein particle organization	3	4.34783	0.00495582	0.00525617	[LPA, LPL, TWIST1]
R-HSA:8948751	Regulation of PTEN stability and activity	3	4.34783	0.00495582	0.00525617	[PSMA4, PSMA5, WWP2]
WP:183	Proteasome Degradation	3	4.6875	0.00401204	0.00438817	[HLA-C, PSMA4, PSMA5]
GO:0038179	neurotrophin signaling pathway	3	5.08475	0.00318703	0.00359826	[BCAR1, SORT1, WASF1]
R-HSA:186797	Signaling by PDGF	3	5.17241	0.00303584	0.00354182	[BCAR1, FURIN, PDGFD]
GO:0001974	blood vessel remodeling	3	5.26316	0.00288916	0.00348691	[NOS3, OPRL1, TGFB1]
GO:0048641	regulation of skeletal muscle tissue development	3	5.26316	0.00288916	0.00348691	[FLOT1, TGFB1, TWIST1]
GO:0072132	mesenchyme morphogenesis	3	5.26316	0.00288916	0.00348691	[NOS3, TBX20, TWIST1]
GO:0045776	negative regulation of blood pressure	3	5.35714	0.00274693	0.00343366	[ARHGAP42, NOS3, OPRL1]
GO:0001504	neurotransmitter uptake	3	5.45455	0.00260911	0.00338218	[FLOT1, HTT, SLC22A3]
R-HSA:8941858	Regulation of RUNX3 expression and activity	3	5.45455	0.00260911	0.00338218	[PSMA4, PSMA5, TGFB1]
GO:2000142	regulation of DNA-templated transcription, initiation	3	6	0.00198455	0.00267151	[CAND1, TWIST1, WASF1]
KEGG:05231	Choline metabolism in cancer	4	4.0404	0.00151838	0.00253064	[PDGFD, SLC22A3, SLC22A5, WASF1]
GO:0045724	positive regulation of cilium assembly	3	6.52174	0.00155926	0.00248064	[ENTR1, HTT, TGFB1]
GO:0034383	low-density lipoprotein particle clearance	3	6.25	0.00176389	0.00246944	[LIPA, MTAP, PCSK9]
GO:0044058	regulation of digestive system process	3	6.25	0.00176389	0.00246944	[ABCG5, OPRL1, SLC22A5]
GO:0003197	endocardial cushion development	3	6.38298	0.0016596	0.00242025	[NOS3, TBX20, TWIST1]
GO:0010573	vascular endothelial growth factor production	3	6.81818	0.00137021	0.00239787	[MIA3, SARS, TGFB1]
GO:0048011	neurotrophin TRK receptor signaling pathway	3	6.81818	0.00137021	0.00239787	[BCAR1, SORT1, WASF1]
R-HSA:1236975	Antigen processing-Cross presentation	4	4	0.00157568	0.00239777	[HLA-C, PSMA4, PSMA5, STX4]
GO:0010574	regulation of vascular endothelial growth factor production	3	7.14286	0.00119629	0.00220368	[MIA3, SARS, TGFB1]
WP:2328	Allograft Rejection	4	4.44444	0.00106634	0.00207344	[C4A, HLA-C, HLA-DQB1, TGFB1]
GO:1902017	regulation of cilium assembly	4	4.7619	0.00082373	0.00180191	[ENTR1, HTT, TBC1D7, TGFB1]
R-HSA:1236974	ER-Phagosome pathway	4	4.7619	0.00082373	0.00180191	[HLA-C, PSMA4, PSMA5, STX4]
GO:0003203	endocardial cushion morphogenesis	3	8.33333	0.000760274	0.00177397	[NOS3, TBX20, TWIST1]
GO:0032801	receptor catabolic process	3	8.57143	0.000699433	0.00174858	[FURIN, PCSK9, TGFB1]
GO:0071402	cellular response to lipoprotein particle stimulus	3	8.57143	0.000699433	0.00174858	[CDH13, LPL, MIA3]
GO:1905314	semi-lunar valve development	3	8.57143	0.000699433	0.00174858	[NOS3, TBX20, TWIST1]
GO:2000144	positive regulation of DNA-templated transcription, initiation	3	8.10811	0.000824383	0.00169726	[CAND1, TWIST1, WASF1]
GO:0055094	response to lipoprotein particle	3	9.09091	0.000587274	0.00158112	[CDH13, LPL, MIA3]
WP:3967	miR-509-3p alteration of YAP1/ECM axis	3	15.7895	0.000109707	0.00127991	[BCAR1, EDNRA, TWIST1]
GO:0051004	regulation of lipoprotein lipase activity	3	10.7143	0.000359038	0.00125663	[FURIN, LPL, SORT1]
GO:0034766	negative regulation of ion transmembrane transport	5	4.20168	0.000322569	0.00125444	[KCNE2, OPRL1, PCSK9, TGFB1, TWIST1]
GO:0003170	heart valve development	4	5.88235	0.000369418	0.00117542	[NOS3, TBX20, TGFB1, TWIST1]
R-HSA:174824	Plasma lipoprotein assembly, remodeling, and clearance	4	5.7971	0.000390666	0.00113944	[FURIN, LIPA, LPL, PCSK9]
GO:0003176	aortic valve development	3	12	0.000254815	0.00111482	[NOS3, TBX20, TWIST1]
GO:0032799	low-density lipoprotein receptor particle metabolic process	3	12	0.000254815	0.00111482	[FURIN, MTAP, PCSK9]
GO:0032410	negative regulation of transporter activity	5	5.15464	0.000124049	0.00108543	[KCNE2, OPRL1, PCSK9, TWIST1, WWP2]
GO:1904063	negative regulation of cation transmembrane transport	5	4.9505	0.000150097	0.00105068	[KCNE2, OPRL1, PCSK9, TGFB1, TWIST1]
GO:0003180	aortic valve morphogenesis	3	13.6364	0.000172474	0.0010061	[NOS3, TBX20, TWIST1]
GO:0003179	heart valve morphogenesis	4	7.01754	0.000186828	0.000934141	[NOS3, TBX20, TGFB1, TWIST1]
GO:0097006	regulation of plasma lipoprotein particle levels	6	4.91803	3.31403e-05	0.000579954	[LIPA, LPA, LPL, MTAP, PCSK9, TWIST1]
KEGG:04979	Cholesterol metabolism	6	12	1.73693e-07	6.07926e-06	[ABCG5, LIPA, LPA, LPL, PCSK9, SORT1]

[truncated: 8 more sheets: ST9, ST10, ST11, ST12, ST13, ST14, ST15, Sheet1]
